# Supplementary material for: Ascorbic Acid Ameliorates Molecular and Developmental Defects in Human-Induced Pluripotent Stem Cell and Cerebral Organoid Models of Fragile X Syndrome
Source: Int J Mol Sci. 2024 Nov 26;25(23):12718. doi: 10.3390/ijms252312718 (PMC11641479; doi:10.3390/ijms252312718)
Supplement: Supplementary file 1 [file ijms-25-12718-s001.zip]

Archive with 4 entries (4 files):
- Supplementary Figure 1 for Figure 2 copy.tif
- Supplementary Figure 1 Legend copy.pdf
- Supplementary Figure 2 for Figure 3 copy.tif
- Supplementary Figure 2 legend copy.pdf
